# Supplementary material for: Multimodal Assessment of Hand Hygiene Quality Using ATP Bioluminescence, Microbiological Culture, and UV-Fluorescence Digital Imaging: A Prospective Before–After Study Across Intensive Care, Hematology, and Gynecology Departments
Source: J Clin Med. 2026 Jun 18;15(12):4756. doi: 10.3390/jcm15124756 (PMC13302134; doi:10.3390/jcm15124756)
Supplement: Supplementary file 1 [file jcm-15-04756-s001.zip]

Archive with 1 entries (1 files):
- jcm-4352357-supplementary.pdf
